# Supplementary material for: Clustering analysis of Yue opera character tone trends based on quantum particle swarm optimization for fuzzy C-means
Source: PLoS One. 2025 Jan 24;20(1):e0313065. doi: 10.1371/journal.pone.0313065 (PMC11760033; doi:10.1371/journal.pone.0313065)
Supplement: S1 Data — (XLSX) [file pone.0313065.s001.xlsx]

## Sheet: Sheet1
-3	-2	0	-1	-3	-8
-1	0	1	0	-1	-6
-2	1	2	0	-2	-7
-3	-1	1	0	-2	-7
-4	-3	-1	-2	-3	-8
-1	1	1	0	-1	-6	-6
-3	-2	1	0	-2	-7
-3	-2	0	-1	-3	-8
-3	-1	1	0	-2	-7
-1	1	2	0	-1	-7
-1	1	1	0	-1	-6
-2	0	2	1	-2	-7
-1	1	1	0	-1	-6
-3	-2	0	-1	-3	-8	-7
-3	-1	1	0	-2	-7
-1	1	1	0	-1	-6
-3	-1	1	0	-2	-7
-1	1	1	0	-1	-6
-1	0	1	-1	-2	-7
-1	0	1	-1	-2	-7
-3	-2	0	-1	-3	-8
-4	-2	-1	-1	-3	-8
-1	1	1	0	-1	-6
-3	-1	1	0	-2	-7
-3	-2	0	-1	-3	-8
-1	1	1	0	-1	-6
-4	-3	-1	-2	-3	-8	-8	-8
-3	-1	1	0	-2	-7
-3	-2	1	0	-2	-7
-4	-2	-1	-1	-3	-8
1	4	2	3	-2	-7
-1	0	1	-1	-2	-7
-3	-1	1	0	-2	-7
-3	-1	1	0	-2	-7
-4	-2	-1	-1	-3	-8
-1	0	1	-1	-2	-7
-3	-2	0	-1	-3	-8
