# Supplementary material for: Clustering analysis of Yue opera character tone trends based on quantum particle swarm optimization for fuzzy C-means
Source: PLoS One. 2025 Jan 24;20(1):e0313065. doi: 10.1371/journal.pone.0313065 (PMC11760033; doi:10.1371/journal.pone.0313065)
Supplement: S2 Data — (XLSX) [file pone.0313065.s002.xlsx]

## Sheet: Sheet1
1	3	6	3	1
1	3	5	2	3
1	3	7	4	2
1	3	6	4	0
1	3	5	4	1
1	3	6	4	1
1	3	6	4	2
1	3	6	4	-1
1	3	7	5	-1
1	4	6	2	0
2	5	6	3	0
2	5	6	3	-1
2	5	6	2	0
2	5	6	2	-1
2	5	6	2	1
2	4	7	2	0
2	4	7	2	-1
-1	3	6	2	0
-1	3	6	3	1	0	1	1
-1	3	6	3	-1
0	3	6	2	1
0	4	6	3	1
0	4	7	3	-1	-1
0	4	7	3	2
0	4	6	2	0
0	4	6	2	1
0	4	6	2	-1
0	5	8	4	2
0	5	8	4	1	0	1
0	5	8	3	0
0	5	8	3	1
-1	4	8	3	1
-1	4	8	3	0	1	1	0
-1	4	8	4	0
-1	5	7	3	1
-1	5	7	3	0
-1	5	7	4	2
