# Supplementary material for: Clustering analysis of Yue opera character tone trends based on quantum particle swarm optimization for fuzzy C-means
Source: PLoS One. 2025 Jan 24;20(1):e0313065. doi: 10.1371/journal.pone.0313065 (PMC11760033; doi:10.1371/journal.pone.0313065)
Supplement: S3 Data — (XLSX) [file pone.0313065.s003.xlsx]

## Sheet: Sheet1
-5	-3	-6	-8	-8
-4	-2	-5	-7	-8
-5	-2	-6	-8	-8
-3	-1	-4	-6	-6
-4	-3	-5	-7	-8
-6	-4	-7
-5	-4	-7	-8	-7
-5	-4	-7	-7	-8
-5	-3	-7	-7	-8
-6	-3	-6	-7	-8
-4	-2	-5	-7	-8
-5	-3	-6	-8	-7	-6
-5	-3	-7	-8	-8
-4	-3	-5	-7	-8
-5	-4	-7	-8	-5	-8	-7
-5	-3	-7	-7	-8
-4	-2	-5	-7	-8
-2	1	-3	-6	-6
-2	1	-3	-6	-6
-5	-4	-7	-8	-8
-4	-3	-5	-7	-8
-5	-4	-7	-8	-8	-8	-8	-8	-8
-5	-3	-7	-7	-8
-5	-2	-5	-8	-7
-4	-3	-5	-7	-8
-5	-1	-7	-7	-8
-5	-3	-6	-8	-8
-4	-3	-5	-7	-6
-4	-3	-5	-7	-8
-4	-3	-5	-7	-8	-7	-7	-8
-5	-4	-7	-8	-8
-5	-3	-7	-7	-8
-5	-3	-8	-7	-7
-5	-2	-5	-8	-8
-4	-2	-5	-7	-8
-3	-1	-4	-6	-6
-5	-4	-7	-7	-8
