# Supplementary material for: Clustering analysis of Yue opera character tone trends based on quantum particle swarm optimization for fuzzy C-means
Source: PLoS One. 2025 Jan 24;20(1):e0313065. doi: 10.1371/journal.pone.0313065 (PMC11760033; doi:10.1371/journal.pone.0313065)
Supplement: S4 Data — (XLSX) [file pone.0313065.s004.xlsx]

## Sheet: Sheet1
-6	-5	-7	-7	-5	-5	-8	-7
-6	-5	-8	-6	-6	-6	-8	-8
-6	-5	-7	-5	-7	-7	-8	-7
-6	-5	-8	-7	-5	-5	-8	-8
-6	-5	-7	-6	-6	-6	-8	-8
-6	-5	-7	-5	-7	-7	-8	-6
-6	-5	-7	-7	-5	-5	-6	-6
-6	-5	-7	-6	-6	-6	-6	-6
-6	-5	-7	-5	-7	-7	-6	-6
-6	-5	-7	-7	-5	-5	-5	-5
-6	-5	-7	-6	-6	-6	-5	-5
-6	-5	-7	-5	-7	-7	-5	-6
-5	-5	-7	-7	-5	-5	-6	-6
-5	-4	-7	-7	-7	-6	-6	-6
-5	-4	-7	-7	-7	-6	-7	-6
-5	-4	-7	-7	-7	-5	-8	-6
-5	-4	-7	-7	-5	-5	-6	-7
-5	-4	-7	-7	-6	-5	-6	-8
-5	-4	-7	-7	-5	-5	-6	-6
-6	-4	-5	-6	-5	-5	-7	-7
-6	-5	-6	-7	-6
-6	-5	-6	-7	-6	-7	-7	-5
-6	-5	-6	-7	-6	-7	-7	-8
-6	-5	-6	-7	-6	-8	-8	-7
-6	-5	-6	-7	-8	-8	-7	-7
-7	-6	-8	-8	-7	-8	-8	-8
-7	-6	-8	-8	-7	-7	-8	-7
-7	-6	-8	-8	-7	-7
-7	-6	-8	-8	-7	-8	-8
-7	-6	-8	-8	-7	-7	-7	-8
-7	-5	-6	-7	-7	-8	-8	-7
-7	-5	-7	-7	-8	-8	-8	-7
-7	-5	-7	-7	-8	-8	-7	-8
-7	-5	-7	-7	-8	-8	-7	-7
-7	-5	-6	-7	-7	-8	-8	-7
-7	-5	-6	-7	-6	-7	-8	-7
-7	-5	-6	-7	-6	-8	-8	-7
