# Supplementary material for: Clustering analysis of Yue opera character tone trends based on quantum particle swarm optimization for fuzzy C-means
Source: PLoS One. 2025 Jan 24;20(1):e0313065. doi: 10.1371/journal.pone.0313065 (PMC11760033; doi:10.1371/journal.pone.0313065)
Supplement: S5 Data — (XLSX) [file pone.0313065.s005.xlsx]

## Sheet: Sheet1
0	2	3	1	0	-3	-5	-8
1	3	4	2	1	-2	-4	-7
2	4	5	3	2	-1	-3	-6
3	5	6	4	3	0	-2	-5
-1	1	2	0	-1	-4	-6	-8
-2	1	3	0	-1	-4	-6	-8
2	3	5	3	2	-1	-3	-6
1	3	4	2	1	-2	-4	-7
0	3	3	1	0	-3	-5	-8
0	2	3	3	0	-3	-5	-8
1	3	4	2	1	-2	-4	-7
0	3	3	1	0	-3	-5	-8
0	2	3	1	0	-3	-5	-8
-1	1	2	0	-1	-4	-6	-8
0	2	3	1	0	-3	-5	-8
-2	1	3	0	-1	-4
0	2	3	1	0	-3	-5	-8
0	2	2	1	-1	-3	-5	-8
2	3	5	3	2	-1	-3	-6
2	3	5	3	2	-1	-3
1	3	4	2	1	-2	-4	-7
0	2	3	1	0	-3	-5	-8
0	2	2	1	1	-3	-5	-6
0	2	2	1	1	-3	-5	-8
0	2	3	0	0	-4	-5	-8
0	2	2	1	-1	-3	-5	-8
0	2	2	1	-1	-3	-5
1	3	4	2	2	-2	-4	-7
-1	1	2	0	-1	-4	-6	-8
2	3	5	3	2	-1	-3	-6
3	5	6	3	3	0
0	2	3	1	-1	-3	-5	-8
0	3	3	1	0	-3	-5	-8
-2	1	3	0	-1	-4	-6	-8
-2	1	3	0	-1	-4	-6	-8
2	3	5	3	2	-1	-3
