# Supplementary material for: Clustering analysis of Yue opera character tone trends based on quantum particle swarm optimization for fuzzy C-means
Source: PLoS One. 2025 Jan 24;20(1):e0313065. doi: 10.1371/journal.pone.0313065 (PMC11760033; doi:10.1371/journal.pone.0313065)
Supplement: S6 Data — (XLSX) [file pone.0313065.s006.xlsx]

## Sheet: Sheet1
1	3	-3	-6	-4	5	2	6
0	2	-4	-7	-5	4	1	5
-1	1	-5	-8	-6	3	0	4
2	4	-2	-5	-3	5	3	7
-2	0	-6	-7	-7	2	0	4
1	4	-3	5	-4	5	2	6
3	4	-2	-5	-3	4	3	7
1	3	-3	-6	-4	5	2	6
2	4	-2	-5	-3	5	3	7
1	4	-3	5	-4	5	2	6
-2	0	-6	-7	-7	2	0
0	2	-4	-7	-5	4	1	5
-2	0	-6	-7	-7	2	0	4
3	4	-2	-5	-3
1	3	-3	-6	-4	5	2	6
-2	0	-6	-7	-7	2	0	4
-1	1	-5	-8	-6	2	0	4
1	4	-3	5	-4	5	2	6
-2	0	-6	-7	-7	2	0	4
0	2	-4	-7	-5	3	1	5
-2	0	-6	-7	-7	2	0	4
-2	0	-6	-7	-6	2	0	4
-2	0	-6	-7	-7	2	0	4
-2	0	-6	-7	-7	2	0	4
1	3	-3	-6	-4	5	2	6
1	3	-4	-6	-4	5	2
0	2	-4	-7	-5	3	1	5
-1	1	-5	-8	-6	2	0	4
1	3	-3	-6	-4	5	2	6
1	3	-3	-6	-4	5	2	6
0	2	-5	-7	-5	4
0	2	-5	-7	-5	4	1	5
-2	0	-6	-7	-7	2	0	4
-2	0	-6	-7	-7	2	0	4
-2	0	-6	-7	-7	2	0	4
1	4	-3	5	-4	5	2	6
