# Supplementary material for: Clustering analysis of Yue opera character tone trends based on quantum particle swarm optimization for fuzzy C-means
Source: PLoS One. 2025 Jan 24;20(1):e0313065. doi: 10.1371/journal.pone.0313065 (PMC11760033; doi:10.1371/journal.pone.0313065)
Supplement: S7 Data — (XLSX) [file pone.0313065.s007.xlsx]

## Sheet: Sheet1
1	2	1	-2	0
2	3	0	-1	0
3	4	3	1	3
5	6	5	2	3
3	4	3	0	2
0	1	0	-2	1	1	2	1
2	3	2	0	2	1
-1	2	1	-2	2
3	4	3	0	1	1	1
0	2	0	-3	-1
0	-1	0	-2	0	0
0	-2	-1	-2	-1
0	1	0	-3	-1
0	1	0	-2	0
1	2	1	-1	-2
2	3	0	-1	0
0	1	0	-3	-1
2	3	2	0	2
1	2	1	-2	0
2	3	2	0	2
3	4	3	0	1
0	1	0	-3	-1
2	3	0	-1
3	4	3	0	2
0	-2	-1	-2	-1
1	2	1	-2	0
1	2	1	-2	0
1	3	1	-2	0
1	2	0	-3	1
-1	2	1	-2	2
1	2	1	-2	0	0
1	2	1	-1	-2
1	2	1	-2	0
1	2	1	-2	0
-1	2	1	-2	2	1	2
-1	1	1	-2	2
0	-2	-1	-2	-1
