# Supplementary material for: Clustering analysis of Yue opera character tone trends based on quantum particle swarm optimization for fuzzy C-means
Source: PLoS One. 2025 Jan 24;20(1):e0313065. doi: 10.1371/journal.pone.0313065 (PMC11760033; doi:10.1371/journal.pone.0313065)
Supplement: S8 Data — (XLSX) [file pone.0313065.s008.xlsx]

## Sheet: Sheet1
-4	-3	0	5	3	7	2	4
-5	-4	-1	4	2	6	1	3
-3	-2	1	6	4	7	3	5
-5	-4	-1	4	2	6	1	3
-4	-2	0	5	3	7	2	4
-5	-4	-1	4	2	6	1	3
-2	-1	2	6	4	7	3	4
-6	-4	1	4	3	6	1	3
-5	-4	-1	4	2	6	1	3
-5	-3	-1	4	2	6	1	3
-5	-5	-1	4	2	6	1	3
-2	-1	2	6	4	7	3	4
-4	-2	0	5	3	7	2	3
-6	-4	1	4	3	6	1	3
-6	-4	1	4	3	6	1	3
-2	-1	2	6	4	7	3	4
-4	-3	1	5	3	7
-5	-4	-1	4	2	6	1	3
-4	-2	0	5	3	7	2	4
-5	-3	-1	4	2	6	1	3
-4	-3	1	5	4	7	2	4
-4	-3	1	5	4	7	2	4
-5	-4	-1	4	2	6	1	3
-4	-3	1	5	4	7	2	4
-2	-1	2	6	4
-4	-3	1	5	3	7	2	5
-5	-6	-1	4	2	6	1	3
-5	-6	-1	4	2	6	1	3
-4	-4	0	5	3	7	2	3
-4	-2	0	5	3	6	2	4
-4	-2	0	5	3	6	2	4
-5	-3	-1	4	2	6	1	3
-2	-1	2	6	4	7	3	4
-4	-2	0	5	3	7	2
-4	-3	1	5	4	7	2	4
-2	-1	2	6	4	7	3	4
-4	-2	0	5	3	7	2	4
